# Supplementary material for: Comprehensive Statistical Assessment of Post-Thaw Semen Quality in Two Conserved Norwegian Rooster Lines
Source: Animals (Basel). 2026 Jul 14;16(14):2181. doi: 10.3390/ani16142181 (PMC13405710; doi:10.3390/ani16142181)
Supplement: Supplementary file 1 [file animals-16-02181-s001.zip]

Archive with 1 entries (1 files):
- animals-4386358-Supplementary materials.pdf
